# Supplementary material for: Should Artificial Intelligence-Based Patient Preference Predictors Be Used for Incapacitated Patients? A Scoping Review of Reasons to Facilitate Medico-Legal Considerations
Source: Healthcare (Basel). 2025 Mar 8;13(6):590. doi: 10.3390/healthcare13060590 (PMC11942106; doi:10.3390/healthcare13060590)
Supplement: Supplementary file 1 [file healthcare-13-00590-s001.zip]

Archive with 1 entries (1 files):
- healthcare-3423549-supplementary.pdf
